# Supplementary material for: Exposure to Conflict-Related News and Psychological Distress Among Nursing Students: The Mediating Role of Sleep Difficulties and Study Disruption
Source: Healthcare (Basel). 2026 Jun 8;14(12):1609. doi: 10.3390/healthcare14121609 (PMC13299654; doi:10.3390/healthcare14121609)
Supplement: Supplementary file 1 [file healthcare-14-01609-s001.zip]

Archive with 1 entries (1 files):
- healthcare-4345694-supplementary.pdf
